# Supplementary material for: Tadalafil Rescues the p.M325T Mutant of Best1 Chloride Channel
Source: Molecules. 2023 Apr 8;28(8):3317. doi: 10.3390/molecules28083317 (PMC10142963; doi:10.3390/molecules28083317)
Supplement: Supplementary file 1 [file molecules-28-03317-s001.zip]

Archive with 1 entries (1 files):
- molecules-2279631-supplementary--proofreading_KE.pdf
